# Supplementary material for: Genomic Analysis of the Columbian Plumage Pattern in Various Chicken Breeds
Source: Animals (Basel). 2026 Jul 11;16(14):2153. doi: 10.3390/ani16142153 (PMC13404467; doi:10.3390/ani16142153)
Supplement: Supplementary file 1 [file animals-16-02153-s001.zip › Supplementary Materials.xlsx]

## Sheet: Table 1. GWAS without BB
SNP	CHR	BP	P-value	Significant threshold	Suggestive threshold	Replicated in all analyses?
Gga_rs13957213	1	152154067	9.69125e-06	1.12e-06	2.23e-05	NO		Number of genotyped SNPs	44836
Gga_rs14130009	2	3820500	1.50714e-07	1.12e-06	2.23e-05	YES
Gga_rs16058057	2	88420956	1.96372e-05	1.12e-06	2.23e-05	NO
GGaluGA161135	2	102689611	1.42087e-06	1.12e-06	2.23e-05	YES
Gga_rs14545421	5	48752720	1.24549e-05	1.12e-06	2.23e-05	NO
Gga_rs13590535	5	49435813	7.73362e-06	1.12e-06	2.23e-05	NO
Gga_rs14618569	7	24848594	6.00714e-06	1.12e-06	2.23e-05	YES
Gga_rs15626912	11	18853914	3.33875e-35	1.12e-06	2.23e-05	YES
Gga_rs3137644	11	18876832	4.29358e-07	1.12e-06	2.23e-05	YES
Gga_rs15627312	11	19028643	3.27307e-06	1.12e-06	2.23e-05	YES
Gga_rs15627346	11	19066964	4.96229e-07	1.12e-06	2.23e-05	YES
GGaluGA080289	11	19079133	5.17965e-07	1.12e-06	2.23e-05	YES
Gga_rs13775890	11	19103008	1.35741e-05	1.12e-06	2.23e-05	NO
Gga_rs14968579	11	19150630	1.02583e-06	1.12e-06	2.23e-05	YES
Gga_rs13775909	11	19159311	3.14139e-09	1.12e-06	2.23e-05	YES
Gga_rs14029392	11	19173660	6.64878e-08	1.12e-06	2.23e-05	YES
Gga_rs14029401	11	19178856	1.51205e-05	1.12e-06	2.23e-05	NO
GGaluGA080385	11	19521295	1.71196e-08	1.12e-06	2.23e-05	YES
Gga_rs14091544	15	7316495	2.05442e-05	1.12e-06	2.23e-05	NO
Gga_rs16688166	25	2188724	1.66717e-05	1.12e-06	2.23e-05	NO

## Sheet: Table S2. GWAS without BL 
SNP	CHR	BP	P-value	Significant threshold	Suggestive threshold	Replicated in all analyses?
Gga_rs13957213	1	152154067	8.54381e-06	1.11e-06	2.23e-05	NO		Number of genotyped SNPs	44868
Gga_rs14130009	2	3820500	1.50238e-06	1.11e-06	2.23e-05	YES
Gga_rs16058057	2	88420956	1.19307e-05	1.11e-06	2.23e-05	NO
GGaluGA161135	2	102689611	2.33011e-07	1.11e-06	2.23e-05	YES
Gga_rs16086893	2	103065811	1.77036e-05	1.11e-06	2.23e-05	NO
Gga_rs14545421	5	48752720	6.88568e-06	1.11e-06	2.23e-05	NO
Gga_rs13590535	5	49435813	4.36809e-06	1.11e-06	2.23e-05	NO
GGaluGA299292	6	16879786	2.09254e-05	1.11e-06	2.23e-05	NO
Gga_rs14618569	7	24848594	7.82031e-06	1.11e-06	2.23e-05	YES
GGaluGA341752	9	16968984	1.42018e-05	1.11e-06	2.23e-05	NO
Gga_rs13735238	9	19209788	3.07207e-06	1.11e-06	2.23e-05	NO
Gga_rs14005070	10	9820477	1.93066e-05	1.11e-06	2.23e-05	NO
Gga_rs15626643	11	18536017	1.96896e-05	1.11e-06	2.23e-05	NO
Gga_rs15626912	11	18853914	3.02529e-29	1.11e-06	2.23e-05	YES
Gga_rs3137644	11	18876832	4.65863e-07	1.11e-06	2.23e-05	YES
Gga_rs15627312	11	19028643	3.97639e-06	1.11e-06	2.23e-05	YES
Gga_rs15627346	11	19066964	5.9903e-07	1.11e-06	2.23e-05	YES
GGaluGA080289	11	19079133	6.17518e-07	1.11e-06	2.23e-05	YES
Gga_rs13775890	11	19103008	1.92571e-05	1.11e-06	2.23e-05	YES
Gga_rs14968579	11	19150630	1.21168e-06	1.11e-06	2.23e-05	YES
Gga_rs13775909	11	19159311	4.83819e-09	1.11e-06	2.23e-05	YES
Gga_rs14029392	11	19173660	7.43163e-09	1.11e-06	2.23e-05	YES
Gga_rs14029401	11	19178856	8.81418e-06	1.11e-06	2.23e-05	YES
GGaluGA080385	11	19521295	4.90759e-08	1.11e-06	2.23e-05	YES
Gga_rs14091544	15	7316495	1.87654e-05	1.11e-06	2.23e-05	NO

## Sheet: Table S3. GWAS without LMF
SNP	CHR	BP	P-value	Significant threshold	Suggestive threshold	Replicated in all analyses?
Gga_rs13957213	1	152154067	1.38502e-05	1.12e-06	2.23e-05	NO		Number of genotyped SNPs	44858
Gga_rs15463595	1	152160673	2.11732e-05	1.12e-06	2.23e-05	NO
Gga_rs14130009	2	3820500	3.00853e-06	1.12e-06	2.23e-05	YES
Gga_rs16058057	2	88420956	1.24566e-05	1.12e-06	2.23e-05	NO
GGaluGA161135	2	102689611	3.26861e-06	1.12e-06	2.23e-05	YES
Gga_rs16506880	5	48604539	1.5969e-05	1.12e-06	2.23e-05	NO
Gga_rs14545421	5	48752720	2.14859e-07	1.12e-06	2.23e-05	NO
Gga_rs14545734	5	49014182	1.11988e-05	1.12e-06	2.23e-05	NO
Gga_rs14546099	5	49404104	1.81704e-05	1.12e-06	2.23e-05	NO
Gga_rs13590535	5	49435813	4.61071e-06	1.12e-06	2.23e-05	NO
Gga_rs14610522	7	15221560	2.06457e-05	1.12e-06	2.23e-05	NO
Gga_rs14618569	7	24848594	3.50305e-06	1.12e-06	2.23e-05	YES
Gga_rs15626643	11	18536017	8.55978e-06	1.12e-06	2.23e-05	NO
Gga_rs15626912	11	18853914	5.43776e-32	1.12e-06	2.23e-05	YES
Gga_rs3137644	11	18876832	3.97407e-07	1.12e-06	2.23e-05	YES
Gga_rs15627312	11	19028643	4.29378e-06	1.12e-06	2.23e-05	YES
Gga_rs15627346	11	19066964	7.77956e-07	1.12e-06	2.23e-05	YES
GGaluGA080289	11	19079133	7.9502e-07	1.12e-06	2.23e-05	YES
Gga_rs13775890	11	19103008	1.1524e-05	1.12e-06	2.23e-05	YES
Gga_rs14968579	11	19150630	1.95811e-06	1.12e-06	2.23e-05	YES
Gga_rs13775909	11	19159311	1.28172e-09	1.12e-06	2.23e-05	YES
Gga_rs14029392	11	19173660	3.71358e-08	1.12e-06	2.23e-05	YES
GGaluGA080385	11	19521295	6.7448e-08	1.12e-06	2.23e-05	YES
GGaluGA093837	13	9676904	1.31361e-05	1.12e-06	2.23e-05	NO
Gga_rs14091544	15	7316495	1.57165e-05	1.12e-06	2.23e-05	NO

## Sheet: Table S4. GWAS without NH
SNP	CHR	BP	P-value	Significant threshold	Suggestive threshold	Replicated in all analyses?
Gga_rs13957213	1	152154067	1.04957e-05	1.11e-06	2.23e-05	NO		Number of genotyped SNPs	44874
Gga_rs14130009	2	3820500	2.07965e-06	1.11e-06	2.23e-05	YES
Gga_rs14222762	2	97517442	1.0496e-05	1.11e-06	2.23e-05	NO
GGaluGA161135	2	102689611	9.96469e-07	1.11e-06	2.23e-05	YES
Gga_rs13590535	5	49435813	2.12605e-05	1.11e-06	2.23e-05	NO
Gga_rs14610522	7	15221560	1.62265e-05	1.11e-06	2.23e-05	NO
Gga_rs14618569	7	24848594	2.35371e-06	1.11e-06	2.23e-05	YES
GGaluGA341752	9	16968984	7.63983e-06	1.11e-06	2.23e-05	NO
Gga_rs14957371	11	791502	2.00802e-05	1.11e-06	2.23e-05	NO
Gga_rs15626643	11	18536017	2.20089e-05	1.11e-06	2.23e-05	NO
Gga_rs15626912	11	18853914	3.0445e-29	1.11e-06	2.23e-05	YES
Gga_rs3137644	11	18876832	4.79675e-07	1.11e-06	2.23e-05	YES
Gga_rs15627312	11	19028643	5.02166e-06	1.11e-06	2.23e-05	YES
Gga_rs15627346	11	19066964	8.46686e-07	1.11e-06	2.23e-05	YES
GGaluGA080289	11	19079133	6.1441e-07	1.11e-06	2.23e-05	YES
Gga_rs13775890	11	19103008	6.59168e-06	1.11e-06	2.23e-05	YES
Gga_rs14968579	11	19150630	1.54575e-06	1.11e-06	2.23e-05	YES
Gga_rs13775909	11	19159311	1.37974e-09	1.11e-06	2.23e-05	YES
Gga_rs14029392	11	19173660	3.16939e-09	1.11e-06	2.23e-05	YES
Gga_rs14029401	11	19178856	1.17925e-05	1.11e-06	2.23e-05	YES
Gga_rs14968690	11	19295776	1.49027e-05	1.11e-06	2.23e-05	NO		19521295
GGaluGA080385	11	19521295	5.80859e-08	1.11e-06	2.23e-05	YES
GGaluGA104727	14	13283608	2.07269e-05	1.11e-06	2.23e-05	NO
Gga_rs14091544	15	7316495	1.43553e-05	1.11e-06	2.23e-05	NO

## Sheet: Table S5. GWAS without PC
SNP	CHR	BP	P-value	Significant threshold	Suggestive threshold	Replicated in all analyses?
Gga_rs13957213	1	152154067	3.62942e-06	1.12e-06	2.23e-05	NO		Number of genotyped SNPs	44863
Gga_rs14130009	2	3820500	4.66403e-07	1.12e-06	2.23e-05	YES
GGaluGA161135	2	102689611	7.99081e-07	1.12e-06	2.23e-05	YES
GGaluGA210624	3	18156148	5.92725e-06	1.12e-06	2.23e-05	NO
Gga_rs14545421	5	48752720	2.10925e-05	1.12e-06	2.23e-05	YES
Gga_rs13590535	5	49435813	1.43169e-05	1.12e-06	2.23e-05	YES
GGaluGA299292	6	16879786	6.17912e-06	1.12e-06	2.23e-05	NO
Gga_rs14618569	7	24848594	5.67256e-06	1.12e-06	2.23e-05	YES
GGaluGA341752	9	16968984	1.48246e-05	1.12e-06	2.23e-05	NO
Gga_rs14957371	11	791502	9.34222e-06	1.12e-06	2.23e-05	NO
Gga_rs15626912	11	18853914	2.74892e-27	1.12e-06	2.23e-05	YES
Gga_rs3137644	11	18876832	1.0945e-06	1.12e-06	2.23e-05	YES
Gga_rs15627312	11	19028643	2.58345e-06	1.12e-06	2.23e-05	YES
Gga_rs15627346	11	19066964	3.97409e-07	1.12e-06	2.23e-05	YES
GGaluGA080289	11	19079133	3.97737e-07	1.12e-06	2.23e-05	YES
Gga_rs14968579	11	19150630	1.29199e-06	1.12e-06	2.23e-05	YES
Gga_rs13775909	11	19159311	1.03096e-08	1.12e-06	2.23e-05	YES
Gga_rs14029392	11	19173660	1.46875e-08	1.12e-06	2.23e-05	YES
Gga_rs14029401	11	19178856	1.52791e-05	1.12e-06	2.23e-05	NO
GGaluGA080385	11	19521295	6.98569e-07	1.12e-06	2.23e-05	YES

## Sheet: Table S6. GWAS without Pm
SNP	CHR	BP	P-value	Significant threshold	Suggestive threshold	Replicated in all analyses?
Gga_rs14130009	2	3820500	1.7046e-06	1.11e-06	2.23e-05	YES		Number of genotyped SNPs	44947
Gga_rs14222762	2	97517442	2.19075e-05	1.11e-06	2.23e-05	NO
GGaluGA161135	2	102689611	1.69297e-06	1.11e-06	2.23e-05	YES
Gga_rs14545421	5	48752720	4.08045e-06	1.11e-06	2.23e-05	NO
Gga_rs14618569	7	24848594	4.75693e-06	1.11e-06	2.23e-05	YES
GGaluGA071270	10	15224421	1.52078e-06	1.11e-06	2.23e-05	NO
GGaluGA071271	10	15224422	1.52078e-06	1.11e-06	2.23e-05	NO
Gga_rs15626912	11	18853914	2.47418e-28	1.11e-06	2.23e-05	YES
Gga_rs3137644	11	18876832	1.56802e-06	1.11e-06	2.23e-05	YES
Gga_rs15627312	11	19028643	7.30483e-06	1.11e-06	2.23e-05	YES
Gga_rs15627346	11	19066964	1.1814e-06	1.11e-06	2.23e-05	YES
GGaluGA080289	11	19079133	1.20863e-06	1.11e-06	2.23e-05	YES
Gga_rs14968579	11	19150630	3.43959e-06	1.11e-06	2.23e-05	YES
Gga_rs13775909	11	19159311	2.00161e-08	1.11e-06	2.23e-05	YES
Gga_rs14029392	11	19173660	7.81905e-09	1.11e-06	2.23e-05	YES
Gga_rs14029401	11	19178856	3.62744e-06	1.11e-06	2.23e-05	NO
GGaluGA080385	11	19521295	9.92212e-07	1.11e-06	2.23e-05	YES

## Sheet: Table S7. GWAS without RIR 
SNP	CHR	BP	P-value	Significant threshold	Suggestive threshold	Replicated in all analyses?
Gga_rs13957213	1	152154067	7.72248e-06	1.12e-06	2.23e-05	NO		Number of genotyped SNPs	44892
Gga_rs14130009	2	3820500	2.40544e-07	1.12e-06	2.23e-05	YES
Gga_rs16058057	2	88420956	1.03519e-05	1.12e-06	2.23e-05	NO
Gga_rs14222762	2	97517442	1.60314e-05	1.12e-06	2.23e-05	NO
Gga_rs14224758	2	97724981	1.50302e-05	1.12e-06	2.23e-05	NO
GGaluGA161135	2	102689611	1.3149e-06	1.12e-06	2.23e-05	YES
Gga_rs16086893	2	103065811	2.68907e-06	1.12e-06	2.23e-05	NO
Gga_rs16506880	5	48604539	8.37045e-06	1.12e-06	2.23e-05	NO
Gga_rs13590535	5	49435813	9.62243e-08	1.12e-06	2.23e-05	NO
GGaluGA299305	6	16907285	1.57949e-05	1.12e-06	2.23e-05	NO
Gga_rs14618569	7	24848594	1.72745e-05	1.12e-06	2.23e-05	YES
GGaluGA341752	9	16968984	1.29171e-05	1.12e-06	2.23e-05	NO
Gga_rs14005070	10	9820477	2.49939e-06	1.12e-06	2.23e-05	NO
Gga_rs14957371	11	791502	1.08522e-05	1.12e-06	2.23e-05	NO
Gga_rs14019173	11	3858569	1.74663e-05	1.12e-06	2.23e-05	NO
Gga_rs15626643	11	18536017	7.99149e-06	1.12e-06	2.23e-05	NO
Gga_rs15626912	11	18853914	1.52702e-32	1.12e-06	2.23e-05	YES
Gga_rs3137644	11	18876832	1.23584e-07	1.12e-06	2.23e-05	YES
Gga_rs15627312	11	19028643	1.27986e-05	1.12e-06	2.23e-05	YES
Gga_rs15627346	11	19066964	2.20814e-06	1.12e-06	2.23e-05	YES
GGaluGA080289	11	19079133	1.91366e-06	1.12e-06	2.23e-05	YES
Gga_rs13775889	11	19100916	1.92683e-05	1.12e-06	2.23e-05	NO
Gga_rs13775890	11	19103008	1.38396e-05	1.12e-06	2.23e-05	NO
Gga_rs14968579	11	19150630	2.65762e-08	1.12e-06	2.23e-05	YES
Gga_rs13775909	11	19159311	2.99075e-10	1.12e-06	2.23e-05	YES
Gga_rs14029392	11	19173660	3.07578e-08	1.12e-06	2.23e-05	YES
Gga_rs14029401	11	19178856	1.17497e-06	1.12e-06	2.23e-05	NO
Gga_rs14968690	11	19295776	5.02512e-06	1.12e-06	2.23e-05	NO
GGaluGA080385	11	19521295	1.36711e-08	1.12e-06	2.23e-05	YES
GGaluGA093837	13	9676904	3.54501e-06	1.12e-06	2.23e-05	NO
Gga_rs15727466	14	5512879	1.48035e-05	1.12e-06	2.23e-05	NO
Gga_rs15033432	17	2680782	5.3311e-06	1.12e-06	2.23e-05	NO

## Sheet: Table S8. GWAS without BMF
SNP	CHR	BP	P-value	Significant threshold	Suggestive threshold	Replicated in all analyses?
Gga_rs13713351	1	152003903	1.14955e-05	1.11e-06	2.22e-05	NO		Number of genotyped SNPs	44992
Gga_rs14130009	2	3820500	6.78317e-07	1.11e-06	2.22e-05	YES
Gga_rs16058057	2	88420956	1.60575e-05	1.11e-06	2.22e-05	NO
Gga_rs14222762	2	97517442	1.89989e-05	1.11e-06	2.22e-05	NO
GGaluGA161135	2	102689611	6.54056e-07	1.11e-06	2.22e-05	YES
Gga_rs16086893	2	103065811	2.21261e-05	1.11e-06	2.22e-05	NO
GGaluGA210624	3	18156148	2.05961e-05	1.11e-06	2.22e-05	NO
Gga_rs14545421	5	48752720	2.80731e-06	1.11e-06	2.22e-05	NO
Gga_rs13590535	5	49435813	6.36567e-06	1.11e-06	2.22e-05	NO
Gga_rs13562096	6	4527922	1.60947e-05	1.11e-06	2.22e-05	NO
Gga_rs14618569	7	24848594	5.5608e-06	1.11e-06	2.22e-05	YES
GGaluGA071270	10	15224421	4.83476e-06	1.11e-06	2.22e-05	NO
GGaluGA071271	10	15224422	4.83476e-06	1.11e-06	2.22e-05	NO
Gga_rs15626912	11	18853914	2.82512e-33	1.11e-06	2.22e-05	YES
Gga_rs3137644	11	18876832	1.71355e-08	1.11e-06	2.22e-05	YES
Gga_rs15627312	11	19028643	6.44369e-06	1.11e-06	2.22e-05	YES
Gga_rs15627346	11	19066964	1.03887e-06	1.11e-06	2.22e-05	YES
GGaluGA080289	11	19079133	1.01321e-06	1.11e-06	2.22e-05	YES
Gga_rs13775890	11	19103008	6.15819e-07	1.11e-06	2.22e-05	NO
Gga_rs14968579	11	19150630	1.43785e-08	1.11e-06	2.22e-05	YES
Gga_rs13775909	11	19159311	6.71141e-11	1.11e-06	2.22e-05	YES
Gga_rs14029392	11	19173660	2.56587e-07	1.11e-06	2.22e-05	YES
Gga_rs14029401	11	19178856	6.35056e-07	1.11e-06	2.22e-05	NO
Gga_rs14968690	11	19295776	3.66294e-06	1.11e-06	2.22e-05	NO
GGaluGA080385	11	19521295	1.5251e-08	1.11e-06	2.22e-05	YES

## Sheet: Table S9. GWAS without RWD
SNP	CHR	BP	P-value	Significant threshold	Suggestive threshold	Replicated in all analyses?
Gga_rs13923288	1	113456943	1.81349e-05	1.12e-06	2.23e-05	NO		Number of genotyped SNPs	44837
Gga_rs13957213	1	152154067	3.87371e-06	1.12e-06	2.23e-05	NO
Gga_rs14130009	2	3820500	1.08317e-07	1.12e-06	2.23e-05	YES
GGaluGA161135	2	102689611	6.82603e-07	1.12e-06	2.23e-05	YES
Gga_rs14618569	7	24848594	1.15382e-05	1.12e-06	2.23e-05	YES
GGaluGA317659	7	26759563	1.88216e-05	1.12e-06	2.23e-05	NO
Gga_rs14005070	10	9820477	1.95549e-05	1.12e-06	2.23e-05	NO
Gga_rs14957371	11	791502	1.96555e-05	1.12e-06	2.23e-05	NO
Gga_rs15626912	11	18853914	2.99402e-29	1.12e-06	2.23e-05	YES
Gga_rs3137644	11	18876832	7.27483e-07	1.12e-06	2.23e-05	YES
Gga_rs15627312	11	19028643	5.72157e-06	1.12e-06	2.23e-05	YES
Gga_rs15627346	11	19066964	1.02756e-06	1.12e-06	2.23e-05	YES
GGaluGA080289	11	19079133	1.07293e-06	1.12e-06	2.23e-05	YES
Gga_rs13775890	11	19103008	2.04814e-05	1.12e-06	2.23e-05	NO
Gga_rs14968579	11	19150630	1.12517e-06	1.12e-06	2.23e-05	YES
Gga_rs13775909	11	19159311	4.80019e-09	1.12e-06	2.23e-05	YES
Gga_rs14029392	11	19173660	2.03132e-07	1.12e-06	2.23e-05	YES
GGaluGA080385	11	19521295	1.56234e-07	1.12e-06	2.23e-05	YES
GGaluGA104727	14	13283608	1.49829e-05	1.12e-06	2.23e-05	NO
Gga_rs16688166	25	2188724	2.0839e-05	1.12e-06	2.23e-05	NO

## Sheet: Table S10. GWAS without S
SNP	CHR	BP	P-value	Significant threshold	Suggestive threshold	Replicated in all analyses?
Gga_rs13957213	1	152154067	1.03038e-05	1.11e-06	2.23e-05	NO		Number of genotyped SNPs	44945
Gga_rs14130009	2	3820500	1.55449e-06	1.11e-06	2.23e-05	YES
GGaluGA161135	2	102689611	3.90435e-06	1.11e-06	2.23e-05	YES
Gga_rs16506880	5	48604539	1.95254e-05	1.11e-06	2.23e-05	NO
Gga_rs14545421	5	48752720	5.86026e-06	1.11e-06	2.23e-05	NO
Gga_rs13590535	5	49435813	9.54289e-07	1.11e-06	2.23e-05	NO
GGaluGA299292	6	16879786	1.9449e-05	1.11e-06	2.23e-05	NO
Gga_rs14618569	7	24848594	1.04656e-05	1.11e-06	2.23e-05	YES
GGaluGA341752	9	16968984	1.62749e-05	1.11e-06	2.23e-05	NO
GGaluGA071270	10	15224421	1.21952e-05	1.11e-06	2.23e-05	NO
GGaluGA071271	10	15224422	1.21952e-05	1.11e-06	2.23e-05	NO
Gga_rs15626912	11	18853914	2.99987e-27	1.11e-06	2.23e-05	YES
Gga_rs3137644	11	18876832	1.25078e-06	1.11e-06	2.23e-05	YES
Gga_rs15627312	11	19028643	4.55503e-06	1.11e-06	2.23e-05	YES
Gga_rs15627346	11	19066964	6.92465e-07	1.11e-06	2.23e-05	YES
GGaluGA080289	11	19079133	7.72773e-07	1.11e-06	2.23e-05	YES
Gga_rs14968579	11	19150630	1.19261e-06	1.11e-06	2.23e-05	YES
Gga_rs13775909	11	19159311	4.3939e-09	1.11e-06	2.23e-05	YES
Gga_rs14029392	11	19173660	1.09548e-08	1.11e-06	2.23e-05	YES
Gga_rs14029401	11	19178856	8.57759e-06	1.11e-06	2.23e-05	NO
GGaluGA080385	11	19521295	2.84126e-07	1.11e-06	2.23e-05	YES
GGaluGA093837	13	9676904	1.53289e-05	1.11e-06	2.23e-05	NO
Gga_rs15727466	14	5512879	9.77931e-06	1.11e-06	2.23e-05	NO

[truncated: 3 more sheets: Table S11. GWAS without TS, Table S12. Full LOO replic.sum., Table S13. LD½ decay by breed]
